# Supplementary material for: Assessment of Causal Direction Between Gut Microbiota and Inflammatory Bowel Disease: A Mendelian Randomization Analysis
Source: Front Genet. 2021 Feb 18;12:631061. doi: 10.3389/fgene.2021.631061 (PMC7931927; doi:10.3389/fgene.2021.631061)
Supplement: Supplementary file 1 [file Data_Sheet_1.xlsx]

## Sheet: STable1
Supplemental Table 1. GWAS summary data of the gut microbiome of 1,126 twin pairs from the TwinsUK registry.
Taxa	Chr	SNP	A1	A0	EAF	Beta	SE	P-value
k__Bacteria; p__Firmicutes; c__Clostridia; o__Clostridiales; f__Lachnospiraceae; g__; s__	12	rs10847601	G	T	0.232	-0.211	0.0359	4.94e-09
k__Bacteria.p__Firmicutes.c__Clostridia.o__Clostridiales.f__Lachnospiraceae.g__Anaerostipes	7	rs10233359	A	G	0.075	0.353	0.0617	1.2e-08
k__Bacteria.p__Actinobacteria.c__Actinobacteria.o__Bifidobacteriales.f__Bifidobacteriaceae	11	rs1367534	T	C	0.065	16.3	2.87	1.37e-08
k__Bacteria; p__Firmicutes; c__Clostridia; o__Clostridiales; f__Lachnospiraceae; g__; s__	3	rs6772506	T	C	0.058	-1.2	0.21	1.37e-08
k__Bacteria; p__Firmicutes; c__Clostridia; o__Clostridiales; f__Ruminococcaceae	3	rs12489943	G	A	0.228	0.078	0.0137	1.41e-08
k__Bacteria; p__Bacteroidetes; c__Bacteroidia; o__Bacteroidales; f__Bacteroidaceae; g__Bacteroides; s__	4	rs1948223	C	T	0.325	0.236	0.0417	1.67e-08
k__Bacteria; p__Firmicutes; c__Clostridia; o__Clostridiales; f__; g__; s__	6	rs9397927	G	C	0.261	1.25	0.222	2.31e-08
k__Bacteria; p__Bacteroidetes; c__Bacteroidia; o__Bacteroidales; f__Bacteroidaceae; g__Bacteroides; s__	15	rs4777927	T	C	0.336	0.396	0.0706	2.33e-08
k__Bacteria.p__Firmicutes.c__Clostridia.o__Clostridiales.f__Clostridiaceae	7	rs6461075	A	G	0.288	-0.316	0.0564	2.43e-08
k__Bacteria; p__Firmicutes; c__Clostridia; o__Clostridiales; f__Ruminococcaceae; g__; s__	14	rs11621258	A	T	0.319	-0.102	0.0183	2.51e-08
k__Bacteria; p__Bacteroidetes; c__Bacteroidia; o__Bacteroidales; f__Bacteroidaceae; g__Bacteroides	12	rs7296338	G	A	0.064	5.21	0.933	2.59e-08
k__Bacteria; p__Firmicutes; c__Clostridia; o__Clostridiales; f__Ruminococcaceae; g__Faecalibacterium; s__prausnitzii	4	rs1346183	C	T	0.105	-0.0983	0.0177	3.21e-08
k__Bacteria; p__Firmicutes; c__Clostridia; o__Clostridiales; f__Ruminococcaceae; g__; s__	11	rs3740874	C	T	0.062	-1.27	0.228	3.24e-08
k__Bacteria; p__Firmicutes; c__Clostridia; o__Clostridiales; f__Lachnospiraceae; g__; s__	6	rs1889879	C	A	0.37	2.09	0.376	3.29e-08
k__Bacteria.p__Proteobacteria.c__Gammaproteobacteria.o__Pasteurellales	5	rs2166343	G	A	0.379	3.06	0.552	3.5e-08
k__Bacteria.p__Tenericutes.c__Mollicutes.o__RF39.f__.g__	13	rs4883972	G	C	0.438	0.186	0.0336	3.5e-08
k__Bacteria.p__Actinobacteria.c__Actinobacteria.o__Bifidobacteriales	11	rs1367534	T	C	0.065	21.1	3.81	3.55e-08
k__Bacteria; p__Firmicutes; c__Clostridia; o__Clostridiales; f__Ruminococcaceae; g__; s__	6	rs11969591	C	T	0.062	-0.63	0.114	3.69e-08
k__Bacteria.p__Actinobacteria.c__Actinobacteria.o__Bifidobacteriales.f__Bifidobacteriaceae.g__Bifidobacterium	2	rs1446585	G	A	0.265	0.168	0.0305	3.75e-08
k__Bacteria; p__Firmicutes; c__Clostridia; o__Clostridiales; f__Lachnospiraceae; g__; s__	11	rs498018	T	G	0.39	0.168	0.0305	3.75e-08
k__Bacteria; p__Firmicutes; c__Clostridia; o__Clostridiales; f__Ruminococcaceae; g__Faecalibacterium; s__prausnitzii	3	rs2136233	T	G	0.1	-0.529	0.0959	3.8e-08
bray_curtis_PC3	19	rs3859542	T	C	0.174	-0.529	0.0959	3.8e-08
k__Bacteria; p__Firmicutes; c__Clostridia; o__Clostridiales; f__; g__; s__	1	rs7524581	T	C	0.351	-0.529	0.0959	3.8e-08
k__Bacteria; p__Firmicutes; c__Clostridia; o__Clostridiales; f__Ruminococcaceae; g__Faecalibacterium; s__prausnitzii	12	rs7486170	A	G	0.124	0.167	0.0303	3.89e-08
k__Bacteria.p__Firmicutes.c__Clostridia.o__Clostridiales.f__Clostridiaceae	5	rs10055309	C	T	0.059	3.38	0.614	3.92e-08
k__Bacteria; p__Bacteroidetes; c__Bacteroidia; o__Bacteroidales; f__Bacteroidaceae; g__Bacteroides; s__	5	rs295569	T	C	0.343	0.935	0.17	4.38e-08
k__Bacteria; p__Firmicutes; c__Clostridia; o__Clostridiales; f__[Mogibacteriaceae]; g__; s__	13	rs9548456	T	G	0.211	-0.38	0.0692	4.45e-08
k__Bacteria; p__Firmicutes; c__Clostridia; o__Clostridiales; f__Lachnospiraceae; g__; s__	4	rs987694	A	G	0.419	43.2	7.88	4.71e-08
k__Bacteria; p__Bacteroidetes; c__Bacteroidia; o__Bacteroidales; f__Bacteroidaceae; g__Bacteroides; s__	9	rs508259	C	T	0.095	-0.0723	0.0132	5.03e-08
k__Bacteria; p__Firmicutes; c__Clostridia; o__Clostridiales; f__Ruminococcaceae; g__; s__	7	rs206196	T	C	0.42	0.131	0.024	5.06e-08
k__Bacteria; p__Firmicutes; c__Clostridia; o__Clostridiales; f__Lachnospiraceae	10	rs10160195	A	G	0.49	-55.4	10.1	5.13e-08
k__Bacteria; p__Bacteroidetes; c__Bacteroidia; o__Bacteroidales; f__Bacteroidaceae; g__Bacteroides; s__	3	rs13067391	T	C	0.088	-3.15	0.577	5.25e-08
k__Bacteria; p__Bacteroidetes; c__Bacteroidia; o__Bacteroidales; f__Bacteroidaceae; g__Bacteroides; s__	15	rs4777927	T	C	0.336	1.18	0.217	5.41e-08
k__Bacteria; p__Firmicutes; c__Clostridia; o__Clostridiales; f__; g__; s__	8	rs6999713	C	T	0.417	-0.213	0.0391	6.21e-08
k__Bacteria; p__Bacteroidetes; c__Bacteroidia; o__Bacteroidales; f__Bacteroidaceae; g__Bacteroides; s__	17	rs12936861	T	G	0.346	2.75	0.508	6.47e-08
k__Bacteria; p__Firmicutes; c__Clostridia; o__Clostridiales; f__Lachnospiraceae; g__; s__	20	rs404775	G	A	0.484	-1.13	0.209	6.96e-08
k__Bacteria; p__Firmicutes; c__Clostridia; o__Clostridiales; f__; g__; s__	21	rs2830259	C	T	0.194	3.71	0.686	7.03e-08
k__Bacteria; p__Firmicutes; c__Clostridia; o__Clostridiales; f__; g__; s__	6	rs2269706	A	G	0.067	-0.12	0.0223	7.3e-08
k__Bacteria; p__Firmicutes; c__Clostridia; o__Clostridiales; f__Ruminococcaceae; g__; s__	12	rs11831423	A	C	0.126	-5.81	1.08	7.4e-08
k__Bacteria; p__Firmicutes; c__Clostridia; o__Clostridiales; f__Lachnospiraceae; g__; s__	19	rs11880147	G	A	0.197	-5.81	1.08	7.4e-08
k__Bacteria; p__Bacteroidetes; c__Bacteroidia; o__Bacteroidales; f__Bacteroidaceae; g__Bacteroides; s__	14	rs4901725	C	T	0.355	-5.81	1.08	7.4e-08
k__Bacteria; p__Firmicutes; c__Clostridia; o__Clostridiales; f__; g__; s__	2	rs7587067	T	C	0.317	-5.81	1.08	7.4e-08
k__Bacteria; p__Firmicutes; c__Clostridia; o__Clostridiales; f__Lachnospiraceae; g__Coprococcus; s__	10	rs2475321	T	G	0.493	0.321	0.0596	7.48e-08
k__Bacteria; p__Firmicutes; c__Clostridia; o__Clostridiales; f__; g__; s__	10	rs2505338	T	C	0.382	-0.478	0.0886	7.53e-08
k__Bacteria; p__Bacteroidetes; c__Bacteroidia; o__Bacteroidales; f__Rikenellaceae; g__; s__	1	rs17098734	G	A	0.11	-2.11	0.392	7.79e-08
k__Bacteria; p__Firmicutes; c__Clostridia; o__Clostridiales; f__Ruminococcaceae; g__; s__	11	rs2282637	A	G	0.061	-4.97	0.922	7.88e-08
k__Bacteria; p__Firmicutes; c__Clostridia; o__Clostridiales; f__Ruminococcaceae; g__; s__	2	rs1221172	C	T	0.48	-0.515	0.0956	7.96e-08
k__Bacteria.p__Firmicutes.c__Clostridia.o__Clostridiales.f__Ruminococcaceae	22	rs3788704	T	C	0.115	12.5	2.33	8.01e-08
k__Bacteria; p__Bacteroidetes; c__Bacteroidia; o__Bacteroidales; f__Bacteroidaceae; g__Bacteroides; s__	17	rs11868220	G	A	0.365	-0.374	0.0695	8.21e-08
k__Bacteria; p__Bacteroidetes; c__Bacteroidia; o__Bacteroidales; f__Bacteroidaceae; g__Bacteroides; s__	3	rs7634041	C	T	0.208	-2.83	0.526	8.26e-08
k__Bacteria; p__Firmicutes; c__Clostridia; o__Clostridiales; f__Lachnospiraceae	16	rs1955390	C	T	0.345	3.63	0.677	9.09e-08
k__Bacteria; p__Firmicutes; c__Clostridia; o__Clostridiales; f__Ruminococcaceae; g__; s__	4	rs1346183	C	T	0.105	-0.0463	0.00864	9.1e-08
k__Bacteria; p__Firmicutes; c__Clostridia; o__Clostridiales; f__; g__; s__	11	rs641527	A	G	0.433	-0.204	0.0381	9.2e-08
k__Bacteria; p__Bacteroidetes; c__Bacteroidia; o__Bacteroidales; f__Bacteroidaceae; g__Bacteroides; s__	15	rs4777927	T	C	0.336	0.0856	0.016	9.42e-08
k__Bacteria; p__Firmicutes; c__Clostridia; o__Clostridiales; f__Lachnospiraceae; g__Blautia; s__	6	rs6929224	C	T	0.146	0.0897	0.0168	9.58e-08
k__Bacteria; p__Firmicutes; c__Clostridia; o__Clostridiales; f__Lachnospiraceae; g__; s__	11	rs1231637	G	T	0.423	-14.7	2.75	9.9e-08
k__Bacteria; p__Firmicutes; c__Clostridia; o__Clostridiales; f__Ruminococcaceae; g__; s__	19	rs350916	A	G	0.49	0.962	0.18	9.93e-08
k__Bacteria; p__Bacteroidetes; c__Bacteroidia; o__Bacteroidales; f__Bacteroidaceae; g__Bacteroides; s__	18	rs470497	C	T	0.405	-0.0267	0.00499	9.94e-08
k__Bacteria; p__Firmicutes; c__Clostridia; o__Clostridiales; f__; g__; s__	6	rs9350764	G	T	0.333	0.221	0.0414	1.01e-07
k__Bacteria; p__Bacteroidetes; c__Bacteroidia; o__Bacteroidales; f__Bacteroidaceae; g__Bacteroides	11	rs7106602	T	A	0.09	0.309	0.0579	1.02e-07
k__Bacteria; p__Firmicutes; c__Clostridia; o__Clostridiales; f__; g__; s__	17	rs4968435	A	G	0.084	1.24	0.232	1.06e-07
k__Bacteria; p__Firmicutes; c__Clostridia; o__Clostridiales; f__; g__; s__	1	rs185902	C	T	0.423	-0.842	0.158	1.09e-07
k__Bacteria; p__Firmicutes; c__Clostridia; o__Clostridiales; f__Lachnospiraceae; g__Coprococcus; s__	1	rs6656158	T	C	0.124	-2.9	0.545	1.1e-07
k__Bacteria; p__Firmicutes; c__Clostridia; o__Clostridiales; f__Lachnospiraceae	7	rs13223655	G	A	0.248	0.208	0.039	1.11e-07
k__Bacteria; p__Firmicutes; c__Clostridia; o__Clostridiales; f__; g__; s__	13	rs7318523	C	T	0.062	3.77	0.708	1.11e-07
k__Bacteria; p__Firmicutes; c__Clostridia; o__Clostridiales; f__Lachnospiraceae; g__; s__	7	rs10229688	G	A	0.064	1.07	0.201	1.14e-07
k__Bacteria; p__Bacteroidetes; c__Bacteroidia; o__Bacteroidales; f__Bacteroidaceae; g__Bacteroides; s__	7	rs4628206	T	A	0.143	1.07	0.201	1.14e-07
k__Bacteria; p__Firmicutes; c__Clostridia; o__Clostridiales; f__Ruminococcaceae; g__; s__	6	rs7761311	T	C	0.384	-15.6	2.93	1.14e-07
k__Bacteria; p__Firmicutes; c__Clostridia; o__Clostridiales; f__Lachnospiraceae; g__; s__	1	rs12407389	G	C	0.382	0.236	0.0443	1.16e-07
k__Bacteria; p__Bacteroidetes; c__Bacteroidia; o__Bacteroidales; f__Bacteroidaceae; g__Bacteroides; s__	4	rs17506987	G	T	0.151	-3.64	0.685	1.21e-07
k__Bacteria; p__Firmicutes; c__Clostridia; o__Clostridiales; f__; g__; s__	15	rs2007084	A	G	0.091	-2.36	0.444	1.24e-07
k__Bacteria; p__Firmicutes; c__Clostridia; o__Clostridiales; f__Ruminococcaceae; g__; s__	12	rs11831423	A	C	0.126	1.11	0.209	1.26e-07
k__Bacteria; p__Firmicutes; c__Clostridia; o__Clostridiales; f__Lachnospiraceae; g__Coprococcus; s__	16	rs722075	A	G	0.181	-2.27	0.428	1.3e-07
k__Bacteria; p__Firmicutes; c__Clostridia; o__Clostridiales; f__; g__; s__	4	rs1125819	T	C	0.216	-19.9	3.76	1.35e-07
k__Bacteria; p__Firmicutes; c__Clostridia; o__Clostridiales; f__Ruminococcaceae; g__Faecalibacterium; s__prausnitzii	10	rs12776647	C	T	0.492	0.105	0.0198	1.35e-07
k__Bacteria; p__Firmicutes; c__Clostridia; o__Clostridiales; f__Lachnospiraceae	5	rs6601104	T	C	0.426	2.14	0.405	1.41e-07
k__Bacteria; p__Firmicutes; c__Clostridia; o__Clostridiales; f__Ruminococcaceae; g__; s__	2	rs898031	T	C	0.338	-0.111	0.021	1.42e-07
k__Bacteria.p__Proteobacteria.c__Gammaproteobacteria.o__Pasteurellales.f__Pasteurellaceae	11	rs10898950	A	G	0.224	-0.534	0.101	1.43e-07
k__Bacteria; p__Firmicutes; c__Clostridia; o__Clostridiales; f__Ruminococcaceae; g__; s__	3	rs9790095	G	T	0.084	3.42	0.649	1.43e-07
k__Bacteria.p__Proteobacteria.c__Gammaproteobacteria.o__Pasteurellales.f__Pasteurellaceae.g__Haemophilus	6	rs16880682	T	A	0.054	-1.51	0.285	1.45e-07
k__Bacteria; p__Firmicutes; c__Clostridia; o__Clostridiales; f__Lachnospiraceae	19	rs10426094	T	C	0.22	-2.67	0.506	1.49e-07
k__Bacteria; p__Firmicutes; c__Clostridia; o__Clostridiales; f__Ruminococcaceae; g__Faecalibacterium; s__prausnitzii	18	rs17079032	C	T	0.156	1.14	0.217	1.66e-07
k__Bacteria; p__Firmicutes; c__Clostridia; o__Clostridiales; f__Lachnospiraceae; g__; s__	4	rs3892490	A	G	0.21	3.38	0.644	1.66e-07
k__Bacteria; p__Firmicutes; c__Clostridia; o__Clostridiales; f__; g__; s__	6	rs10484857	A	G	0.076	8.35	1.59	1.67e-07
k__Bacteria; p__Firmicutes; c__Clostridia; o__Clostridiales; f__Ruminococcaceae; g__; s__	4	rs1346183	C	T	0.105	19	3.62	1.67e-07
k__Bacteria; p__Bacteroidetes; c__Bacteroidia; o__Bacteroidales; f__Bacteroidaceae; g__Bacteroides; s__	4	rs2866194	G	A	0.288	-0.539	0.103	1.72e-07
k__Bacteria; p__Proteobacteria; c__Gammaproteobacteria; o__Pasteurellales; f__Pasteurellaceae; g__Haemophilus	8	rs1443930	T	G	0.365	-0.552	0.105	1.83e-07
k__Bacteria; p__Firmicutes; c__Clostridia; o__Clostridiales; f__Lachnospiraceae; g__Blautia; s__	7	rs17862118	C	T	0.139	0.585	0.112	1.84e-07
k__Bacteria; p__Firmicutes; c__Clostridia; o__Clostridiales; f__Ruminococcaceae; g__; s__	1	rs687746	A	G	0.154	0.592	0.113	1.9e-07
k__Bacteria; p__Bacteroidetes; c__Bacteroidia; o__Bacteroidales; f__Bacteroidaceae; g__Bacteroides	17	rs3105827	T	A	0.092	4.2	0.805	1.95e-07
k__Bacteria; p__Firmicutes; c__Clostridia; o__Clostridiales; f__Lachnospiraceae	4	rs1881456	T	C	0.1	8.43	1.62	1.98e-07
k__Bacteria; p__Firmicutes; c__Clostridia; o__Clostridiales; f__Ruminococcaceae; g__; s__	18	rs495078	T	C	0.387	0.789	0.151	2.01e-07
k__Bacteria; p__Firmicutes; c__Clostridia; o__Clostridiales; f__; g__; s__	14	rs1278911	G	T	0.348	1.1	0.211	2.06e-07
k__Bacteria; p__Bacteroidetes; c__Bacteroidia; o__Bacteroidales; f__Bacteroidaceae; g__Bacteroides; s__	13	rs10507725	A	C	0.089	-0.227	0.0436	2.15e-07
k__Bacteria; p__Firmicutes; c__Clostridia; o__Clostridiales; f__; g__; s__	17	rs17763551	A	G	0.175	-0.354	0.068	2.17e-07
k__Bacteria.p__Proteobacteria.c__Gammaproteobacteria.o__Pasteurellales	8	rs3808393	T	C	0.23	-0.196	0.0377	2.25e-07
k__Bacteria; p__Bacteroidetes; c__Bacteroidia; o__Bacteroidales; f__Rikenellaceae; g__; s__	5	rs3909540	T	G	0.098	0.304	0.0586	2.28e-07
k__Bacteria.p__Firmicutes.c__Clostridia.o__Clostridiales.f__Lachnospiraceae.g__Roseburia	6	rs9397979	G	A	0.243	4.76	0.917	2.31e-07
k__Bacteria.p__Proteobacteria.c__Gammaproteobacteria.o__Pasteurellales.f__Pasteurellaceae.g__Haemophilus	5	rs2166343	G	A	0.379	3.16	0.61	2.39e-07
k__Bacteria; p__Firmicutes; c__Clostridia; o__Clostridiales; f__Ruminococcaceae; g__; s__	9	rs4877854	T	C	0.139	-3	0.578	2.4e-07
k__Bacteria; p__Bacteroidetes; c__Bacteroidia; o__Bacteroidales; f__Bacteroidaceae; g__Bacteroides; s__	3	rs360402	G	A	0.321	5.26	1.02	2.48e-07
k__Bacteria; p__Firmicutes; c__Clostridia; o__Clostridiales; f__Lachnospiraceae; g__; s__	6	rs6901947	G	A	0.339	-3.01	0.583	2.65e-07
k__Bacteria; p__Firmicutes; c__Clostridia; o__Clostridiales; f__Lachnospiraceae; g__Lachnospira; s__	3	rs493456	G	C	0.277	-0.14	0.0271	2.67e-07
k__Bacteria; p__Bacteroidetes; c__Bacteroidia; o__Bacteroidales; f__Bacteroidaceae; g__Bacteroides; s__	6	rs380915	T	C	0.219	2.04	0.395	2.76e-07
k__Bacteria.p__Tenericutes.c__RF3.o__ML615J.28	12	rs12311520	A	C	0.173	-0.0462	0.00896	2.77e-07
k__Bacteria.p__Proteobacteria.c__Gammaproteobacteria.o__Pasteurellales.f__Pasteurellaceae.g__Haemophilus	8	rs1443930	T	G	0.365	0.345	0.067	2.85e-07
k__Bacteria; p__Firmicutes; c__Clostridia; o__Clostridiales; f__Lachnospiraceae; g__; s__	2	rs7604350	A	G	0.184	-16	3.1	2.85e-07
k__Bacteria; p__Firmicutes; c__Clostridia; o__Clostridiales; f__Lachnospiraceae; g__; s__	6	rs6914260	A	G	0.178	-0.226	0.0439	2.92e-07
k__Bacteria; p__Bacteroidetes; c__Bacteroidia; o__Bacteroidales; f__Bacteroidaceae; g__Bacteroides; s__	1	rs7886938	A	G	0.168	8.72	1.7	3.01e-07
k__Bacteria; p__Actinobacteria; c__Coriobacteriia; o__Coriobacteriales; f__Coriobacteriaceae; g__Eggerthella; s__lenta	8	rs3758054	G	A	0.296	4.49	0.875	3.07e-07
k__Bacteria; p__Firmicutes; c__Erysipelotrichi; o__Erysipelotrichales; f__Erysipelotrichaceae; g__Holdemania; s__	13	rs9552886	C	T	0.151	12.2	2.38	3.12e-07
k__Bacteria; p__Bacteroidetes; c__Bacteroidia; o__Bacteroidales; f__Bacteroidaceae; g__Bacteroides; s__	11	rs10501839	C	T	0.338	5.31	1.04	3.26e-07
k__Bacteria; p__Firmicutes; c__Clostridia; o__Clostridiales; f__Lachnospiraceae	7	rs10264784	C	T	0.12	-2.37	0.464	3.54e-07
k__Bacteria; p__Firmicutes; c__Clostridia; o__Clostridiales; f__; g__; s__	3	rs16845116	T	C	0.141	2.09	0.409	3.54e-07
k__Bacteria; p__Firmicutes; c__Clostridia; o__Clostridiales; f__[Mogibacteriaceae]; g__; s__	6	rs6933878	C	G	0.224	-0.603	0.118	3.63e-07
k__Bacteria; p__Firmicutes; c__Clostridia; o__Clostridiales; f__; g__; s__	14	rs2293702	T	C	0.477	-2.67	0.523	3.69e-07
k__Bacteria; p__Firmicutes; c__Clostridia; o__Clostridiales; f__; g__; s__	15	rs2007084	A	G	0.091	-0.402	0.079	3.83e-07
k__Bacteria; p__Bacteroidetes; c__Bacteroidia; o__Bacteroidales; f__Bacteroidaceae; g__Bacteroides; s__	2	rs10928081	T	C	0.135	-37.5	7.36	3.87e-07
k__Bacteria; p__Firmicutes; c__Clostridia; o__Clostridiales; f__Lachnospiraceae; g__; s__	12	rs7979513	A	C	0.176	0.127	0.0249	3.94e-07
k__Bacteria; p__Firmicutes; c__Clostridia; o__Clostridiales; f__[Mogibacteriaceae]; g__; s__	15	rs12900413	G	A	0.28	-0.331	0.0651	4.02e-07
k__Bacteria; p__Firmicutes; c__Erysipelotrichi; o__Erysipelotrichales; f__Erysipelotrichaceae; g__Holdemania; s__	4	rs3117600	G	A	0.266	3.57	0.701	4.02e-07
k__Bacteria; p__Bacteroidetes; c__Bacteroidia; o__Bacteroidales; f__Porphyromonadaceae; g__Parabacteroides; s__	1	rs10493180	T	A	0.161	-2.06	0.405	4.17e-07
k__Bacteria; p__Bacteroidetes; c__Bacteroidia; o__Bacteroidales; f__Bacteroidaceae; g__Bacteroides	9	rs10114968	A	T	0.064	-0.155	0.0304	4.18e-07
k__Bacteria.p__Proteobacteria.c__Gammaproteobacteria.o__Pasteurellales	8	rs1443930	T	G	0.365	0.252	0.0497	4.28e-07
k__Bacteria; p__Bacteroidetes; c__Bacteroidia; o__Bacteroidales; f__Bacteroidaceae; g__Bacteroides; s__	13	rs4360824	C	T	0.395	-0.539	0.106	4.39e-07
k__Bacteria; p__Bacteroidetes; c__Bacteroidia; o__Bacteroidales; f__[Barnesiellaceae]; g__; s__	19	rs4897946	A	G	0.226	-4.65	0.921	4.73e-07
k__Bacteria.p__Tenericutes.c__RF3.o__ML615J.28.f__	12	rs12311520	A	C	0.173	-0.0604	0.012	5.09e-07
k__Bacteria; p__Firmicutes; c__Clostridia; o__Clostridiales; f__Lachnospiraceae; g__[Ruminococcus]; s__	14	rs7156837	G	A	0.467	5.57	1.11	5.12e-07
k__Bacteria; p__Bacteroidetes; c__Bacteroidia; o__Bacteroidales; f__Bacteroidaceae; g__Bacteroides; s__	12	rs3950612	G	A	0.114	-0.534	0.106	5.23e-07
k__Bacteria.p__Firmicutes.c__Clostridia.o__Clostridiales.f__Ruminococcaceae	6	rs1204250	A	G	0.396	-4	0.795	5.26e-07
k__Bacteria; p__Bacteroidetes; c__Bacteroidia; o__Bacteroidales; f__Bacteroidaceae; g__Bacteroides	10	rs984668	A	G	0.368	-0.428	0.0851	5.28e-07
k__Bacteria.p__Firmicutes.c__Clostridia.o__Clostridiales.f__Clostridiaceae	3	rs11710273	A	G	0.063	-38.4	7.64	5.39e-07
k__Bacteria; p__Bacteroidetes; c__Bacteroidia; o__Bacteroidales; f__Bacteroidaceae; g__Bacteroides	7	rs10488566	G	T	0.069	0.385	0.0767	5.45e-07
k__Bacteria; p__Firmicutes; c__Clostridia; o__Clostridiales; f__Lachnospiraceae	3	rs820335	T	C	0.133	-1.87	0.373	5.77e-07
k__Bacteria; p__Firmicutes; c__Clostridia; o__Clostridiales; f__; g__; s__	14	rs10148020	G	C	0.065	0.272	0.0543	5.87e-07
k__Bacteria; p__Actinobacteria; c__Coriobacteriia; o__Coriobacteriales; f__Coriobacteriaceae; g__Eggerthella; s__lenta	1	rs1376235	G	C	0.083	0.272	0.0543	5.87e-07
k__Bacteria; p__Firmicutes; c__Clostridia; o__Clostridiales; f__Lachnospiraceae; g__Dorea; s__	18	rs12607607	T	C	0.169	0.27	0.054	5.94e-07
k__Bacteria; p__Firmicutes; c__Clostridia; o__Clostridiales; f__Lachnospiraceae	10	rs2763309	C	T	0.242	-0.138	0.0276	5.98e-07
k__Bacteria; p__Firmicutes; c__Clostridia; o__Clostridiales; f__Ruminococcaceae; g__; s__	13	rs6561627	C	T	0.074	-0.855	0.171	6.2e-07
k__Bacteria; p__Firmicutes; c__Bacilli; o__Lactobacillales; f__Streptococcaceae; g__Streptococcus; s__	10	rs2209683	C	T	0.228	-0.222	0.0443	6.25e-07
k__Bacteria; p__Firmicutes; c__Clostridia; o__Clostridiales; f__Lachnospiraceae	5	rs3733890	A	G	0.301	0.158	0.0317	6.77e-07
k__Bacteria; p__Firmicutes; c__Clostridia; o__Clostridiales; f__; g__; s__	4	rs11733214	C	T	0.286	-1.47	0.294	6.89e-07
k__Bacteria; p__Bacteroidetes; c__Bacteroidia; o__Bacteroidales; f__Bacteroidaceae; g__Bacteroides	15	rs11073804	A	T	0.182	1.57	0.316	7.36e-07
k__Bacteria; p__Firmicutes; c__Clostridia; o__Clostridiales; f__Ruminococcaceae; g__; s__	1	rs4620568	G	C	0.334	15.1	3.04	7.38e-07
k__Bacteria; p__Firmicutes; c__Clostridia; o__Clostridiales; f__Ruminococcaceae; g__; s__	7	rs206196	T	C	0.42	6.04	1.22	7.66e-07
k__Bacteria; p__Firmicutes; c__Clostridia; o__Clostridiales; f__Ruminococcaceae; g__Faecalibacterium; s__prausnitzii	10	rs2763309	C	T	0.242	34.4	6.95	8.29e-07
k__Bacteria.p__Proteobacteria.c__Gammaproteobacteria.o__Pasteurellales.f__Pasteurellaceae.g__Haemophilus	8	rs3808393	T	C	0.23	1.23	0.249	8.34e-07
k__Bacteria; p__Bacteroidetes; c__Bacteroidia; o__Bacteroidales; f__Bacteroidaceae; g__Bacteroides; s__	11	rs151216	T	C	0.086	8.91	1.81	8.83e-07
k__Bacteria; p__Actinobacteria; c__Coriobacteriia; o__Coriobacteriales; f__Coriobacteriaceae; g__Eggerthella; s__lenta	16	rs1420227	C	T	0.253	-0.313	0.0635	8.94e-07
k__Bacteria; p__Proteobacteria; c__Gammaproteobacteria; o__Pasteurellales; f__Pasteurellaceae; g__Haemophilus	8	rs3808393	T	C	0.23	9.5	1.93	8.98e-07
k__Bacteria; p__Bacteroidetes; c__Bacteroidia; o__Bacteroidales; f__Bacteroidaceae; g__Bacteroides; s__	3	rs1489848	A	C	0.314	-0.55	0.112	9.08e-07
k__Bacteria; p__Firmicutes; c__Clostridia; o__Clostridiales; f__Lachnospiraceae; g__; s__	12	rs7134690	A	T	0.225	1.89	0.385	9.96e-07
k__Bacteria; p__Firmicutes; c__Clostridia; o__Clostridiales; f__Lachnospiraceae; g__; s__	11	rs1193851	G	C	0.338	7.98	1.63	1.02e-06
k__Bacteria.p__Firmicutes.c__Clostridia.o__Clostridiales.f__Ruminococcaceae	10	rs1148245	T	C	0.351	2.1	0.428	1.04e-06
k__Bacteria; p__Firmicutes; c__Clostridia; o__Clostridiales; f__Ruminococcaceae; g__Faecalibacterium; s__prausnitzii	5	rs3733890	A	G	0.301	0.643	0.131	1.05e-06
k__Bacteria; p__Bacteroidetes; c__Bacteroidia; o__Bacteroidales; f__Bacteroidaceae; g__Bacteroides; s__	10	rs2997983	C	T	0.116	1.64	0.334	1.06e-06
k__Bacteria; p__Firmicutes; c__Clostridia; o__Clostridiales; f__Lachnospiraceae; g__; s__	7	rs10226151	A	G	0.48	1.16	0.237	1.07e-06
k__Bacteria; p__Bacteroidetes; c__Bacteroidia; o__Bacteroidales; f__Bacteroidaceae; g__Bacteroides	15	rs16948999	C	T	0.202	-2.43	0.497	1.08e-06
k__Bacteria; p__Firmicutes; c__Clostridia; o__Clostridiales; f__; g__; s__	12	rs7302174	C	G	0.206	-3.47	0.71	1.08e-06
k__Bacteria; p__Proteobacteria; c__Gammaproteobacteria; o__Enterobacteriales; f__Enterobacteriaceae; g__; s__	6	rs13214269	C	G	0.134	0.0259	0.0053	1.1e-06
k__Bacteria; p__Firmicutes; c__Clostridia; o__Clostridiales; f__Lachnospiraceae; g__; s__	12	rs1514537	A	G	0.255	0.462	0.0945	1.1e-06
k__Bacteria.p__Firmicutes.c__Clostridia.o__Clostridiales.f__Lachnospiraceae.g__Roseburia	7	rs194522	T	C	0.147	0.924	0.189	1.11e-06
k__Bacteria; p__Firmicutes; c__Clostridia; o__Clostridiales; f__Ruminococcaceae; g__; s__	2	rs7566589	A	G	0.419	-0.108	0.0222	1.11e-06
k__Bacteria; p__Firmicutes; c__Clostridia; o__Clostridiales; f__[Mogibacteriaceae]; g__; s__	1	rs10915971	T	C	0.334	-0.976	0.2	1.16e-06
k__Bacteria.p__Tenericutes.c__RF3.o__ML615J.28.f__.g__	12	rs12311520	A	C	0.173	-0.749	0.154	1.2e-06
k__Bacteria; p__Firmicutes; c__Clostridia; o__Clostridiales; f__Lachnospiraceae; g__Blautia; s__	13	rs1986785	C	A	0.496	1.59	0.326	1.2e-06
k__Bacteria; p__Firmicutes; c__Clostridia; o__Clostridiales; f__; g__; s__	1	rs7527642	A	C	0.058	-1.18	0.243	1.26e-06
k__Bacteria.p__Actinobacteria.c__Actinobacteria.o__Bifidobacteriales.f__Bifidobacteriaceae.g__Bifidobacterium	11	rs1367534	T	C	0.065	0.105	0.0217	1.32e-06
k__Bacteria; p__Firmicutes; c__Clostridia; o__Clostridiales; f__Ruminococcaceae; g__; s__	4	rs1346183	C	T	0.105	0.0614	0.0127	1.37e-06
k__Bacteria; p__Firmicutes; c__Clostridia; o__Clostridiales; f__Ruminococcaceae; g__; s__	2	rs2278067	G	T	0.487	-1.14	0.235	1.39e-06
k__Bacteria; p__Firmicutes; c__Clostridia; o__Clostridiales; f__; g__; s__	2	rs10221827	C	G	0.372	-0.427	0.0883	1.41e-06
k__Bacteria; p__Firmicutes; c__Clostridia; o__Clostridiales; f__; g__; s__	2	rs6542797	C	T	0.376	7.34	1.52	1.44e-06
k__Bacteria; p__Bacteroidetes; c__Bacteroidia; o__Bacteroidales; f__Bacteroidaceae; g__Bacteroides; s__	13	rs7139612	A	G	0.456	-3.42	0.708	1.44e-06
k__Bacteria; p__Firmicutes; c__Clostridia; o__Clostridiales; f__Lachnospiraceae; g__; s__	14	rs718362	C	T	0.14	-0.486	0.101	1.44e-06
k__Bacteria; p__Firmicutes; c__Clostridia; o__Clostridiales; f__Ruminococcaceae; g__; s__	5	rs2447859	A	G	0.198	0.317	0.0655	1.45e-06
k__Bacteria; p__Firmicutes; c__Clostridia; o__Clostridiales; f__Lachnospiraceae	2	rs4848184	C	T	0.213	-2.73	0.566	1.46e-06
k__Bacteria; p__Firmicutes; c__Clostridia; o__Clostridiales; f__Lachnospiraceae	11	rs1945216	A	G	0.068	-1.6	0.333	1.49e-06
k__Bacteria; p__Firmicutes; c__Clostridia; o__Clostridiales; f__Lachnospiraceae; g__; s__	1	rs4565719	C	T	0.377	3.66	0.759	1.53e-06
k__Bacteria; p__Firmicutes; c__Clostridia; o__Clostridiales; f__; g__; s__	18	rs7236263	C	T	0.363	0.418	0.0868	1.54e-06
k__Bacteria; p__Firmicutes; c__Clostridia; o__Clostridiales; f__; g__; s__	4	rs4699323	A	G	0.276	-3.75	0.781	1.63e-06
k__Bacteria; p__Firmicutes; c__Clostridia; o__Clostridiales; f__Lachnospiraceae; g__; s__	9	rs12552904	A	G	0.424	-0.192	0.0399	1.64e-06
k__Bacteria.p__Firmicutes.c__Clostridia.o__Clostridiales.f__Clostridiaceae	3	rs1405597	G	T	0.446	0.403	0.084	1.69e-06
k__Bacteria; p__Firmicutes; c__Clostridia; o__Clostridiales; f__Ruminococcaceae; g__; s__	8	rs1479056	A	G	0.409	-5.38	1.12	1.77e-06
k__Bacteria; p__Firmicutes; c__Clostridia; o__Clostridiales; f__Ruminococcaceae; g__; s__	14	rs1128880	G	T	0.486	-0.945	0.197	1.81e-06
k__Bacteria; p__Proteobacteria; c__Gammaproteobacteria; o__Pasteurellales; f__Pasteurellaceae; g__Haemophilus	5	rs2166343	G	A	0.379	0.749	0.157	1.89e-06
k__Bacteria; p__Firmicutes; c__Clostridia; o__Clostridiales; f__Ruminococcaceae; g__; s__	14	rs922408	G	A	0.289	0.483	0.101	1.92e-06
k__Bacteria; p__Firmicutes; c__Clostridia; o__Clostridiales; f__Lachnospiraceae; g__; s__	18	rs1922100	T	C	0.201	1.47	0.309	2.02e-06
k__Bacteria.p__Tenericutes.c__Mollicutes	13	rs4883972	G	C	0.438	-11	2.31	2.07e-06
k__Bacteria; p__Bacteroidetes; c__Bacteroidia; o__Bacteroidales; f__Bacteroidaceae; g__Bacteroides; s__	5	rs159373	G	T	0.057	-0.946	0.199	2.11e-06
k__Bacteria; p__Firmicutes; c__Clostridia; o__Clostridiales; f__; g__; s__	6	rs9321334	G	A	0.274	0.122	0.0256	2.14e-06
k__Bacteria; p__Firmicutes; c__Clostridia; o__Clostridiales; f__Lachnospiraceae; g__; s__	5	rs17145135	A	G	0.056	-0.741	0.156	2.16e-06
k__Bacteria; p__Firmicutes; c__Clostridia; o__Clostridiales; f__; g__; s__	14	rs2273623	G	A	0.324	0.574	0.121	2.16e-06
k__Bacteria; p__Firmicutes; c__Clostridia; o__Clostridiales; f__Lachnospiraceae	10	rs7095285	G	A	0.463	-0.125	0.0263	2.16e-06
k__Bacteria; p__Firmicutes; c__Clostridia; o__Clostridiales; f__Ruminococcaceae; g__; s__	11	rs11018543	T	C	0.071	0.707	0.149	2.19e-06
k__Bacteria; p__Firmicutes; c__Clostridia; o__Clostridiales; f__Lachnospiraceae	2	rs7602355	T	C	0.212	-0.741	0.156	2.28e-06
k__Bacteria; p__Firmicutes; c__Clostridia; o__Clostridiales; f__Ruminococcaceae; g__; s__	1	rs232905	G	A	0.104	0.153	0.0323	2.29e-06
k__Bacteria; p__Firmicutes; c__Clostridia; o__Clostridiales; f__; g__; s__	7	rs17170765	G	A	0.109	0.298	0.063	2.3e-06
k__Bacteria; p__Bacteroidetes; c__Bacteroidia; o__Bacteroidales; f__Bacteroidaceae; g__Bacteroides; s__	15	rs4777927	T	C	0.336	-0.299	0.0631	2.3e-06
k__Bacteria; p__Firmicutes; c__Clostridia; o__Clostridiales; f__; g__; s__	16	rs9938742	G	A	0.47	-0.299	0.0631	2.3e-06
k__Bacteria; p__Firmicutes; c__Clostridia; o__Clostridiales; f__Lachnospiraceae	6	rs9402233	G	A	0.157	-0.121	0.0255	2.42e-06
k__Bacteria.p__Actinobacteria.c__Coriobacteriia.o__Coriobacteriales.f__Coriobacteriaceae.g__Eggerthella	12	rs10879524	G	A	0.464	-0.273	0.058	2.54e-06
k__Bacteria; p__Bacteroidetes; c__Bacteroidia; o__Bacteroidales; f__Bacteroidaceae; g__Bacteroides; s__	5	rs2228440	A	G	0.102	7.89	1.67	2.58e-06
k__Bacteria; p__Bacteroidetes; c__Bacteroidia; o__Bacteroidales; f__Bacteroidaceae; g__Bacteroides	19	rs7258176	C	T	0.371	-3.68	0.782	2.62e-06
k__Bacteria; p__Firmicutes; c__Clostridia; o__Clostridiales; f__[Mogibacteriaceae]; g__; s__	3	rs13100072	C	A	0.293	0.158	0.0335	2.63e-06
k__Bacteria; p__Firmicutes; c__Clostridia; o__Clostridiales; f__Veillonellaceae; g__Veillonella; s__dispar	15	rs347941	A	C	0.231	0.0261	0.00557	2.98e-06
k__Bacteria; p__Firmicutes; c__Clostridia; o__Clostridiales; f__Lachnospiraceae; g__; s__	18	rs11082729	T	C	0.153	0.57	0.122	3.01e-06
k__Bacteria; p__Firmicutes; c__Clostridia; o__Clostridiales; f__; g__; s__	6	rs6933411	C	T	0.336	-2.74	0.586	3.04e-06
k__Bacteria; p__Firmicutes; c__Clostridia; o__Clostridiales; f__Lachnospiraceae	1	rs6674509	A	G	0.122	0.383	0.082	3.12e-06
k__Bacteria; p__Bacteroidetes; c__Bacteroidia; o__Bacteroidales; f__Bacteroidaceae; g__Bacteroides; s__	1	rs10801316	A	G	0.214	0.665	0.142	3.14e-06
k__Bacteria; p__Bacteroidetes; c__Bacteroidia; o__Bacteroidales; f__Bacteroidaceae; g__Bacteroides; s__	10	rs4747490	T	G	0.497	-0.334	0.0715	3.14e-06
k__Bacteria; p__Firmicutes; c__Clostridia; o__Clostridiales; f__Ruminococcaceae; g__; s__	5	rs3733890	A	G	0.301	-2.85	0.61	3.16e-06
k__Bacteria; p__Proteobacteria; c__Gammaproteobacteria; o__Pasteurellales; f__Pasteurellaceae; g__Haemophilus	3	rs938421	G	A	0.126	-1.59	0.34	3.22e-06
k__Bacteria; p__Firmicutes; c__Clostridia; o__Clostridiales; f__Ruminococcaceae; g__; s__	7	rs1636874	T	C	0.31	4.07	0.873	3.3e-06
k__Bacteria; p__Firmicutes; c__Clostridia; o__Clostridiales; f__Ruminococcaceae; g__; s__	5	rs7732898	C	A	0.207	-1.5	0.323	3.33e-06
k__Bacteria; p__Firmicutes; c__Clostridia; o__Clostridiales; f__Lachnospiraceae; g__; s__	6	rs7744601	G	A	0.187	1.11	0.237	3.39e-06
k__Bacteria.p__Proteobacteria.c__Gammaproteobacteria.o__Pasteurellales.f__Pasteurellaceae	5	rs2166343	G	A	0.379	0.226	0.0485	3.44e-06
k__Bacteria; p__Firmicutes; c__Clostridia; o__Clostridiales; f__Ruminococcaceae; g__; s__	5	rs3733890	A	G	0.301	-0.6	0.129	3.48e-06
k__Bacteria; p__Firmicutes; c__Clostridia; o__Clostridiales; f__; g__; s__	16	rs7499858	A	G	0.136	1.1	0.237	3.56e-06
k__Bacteria.p__Firmicutes.c__Clostridia.o__Clostridiales.f__Clostridiaceae	12	rs1234013	C	A	0.08	-0.413	0.0889	3.65e-06
k__Bacteria; p__Firmicutes; c__Clostridia; o__Clostridiales; f__Ruminococcaceae; g__; s__	3	rs7646523	C	T	0.345	-1.25	0.27	3.66e-06
k__Bacteria; p__Firmicutes; c__Clostridia; o__Clostridiales; f__Lachnospiraceae	16	rs10852352	G	A	0.479	-0.214	0.0461	3.77e-06
k__Bacteria; p__Firmicutes; c__Clostridia; o__Clostridiales; f__Ruminococcaceae; g__Ruminococcus	14	rs11845652	G	A	0.369	-8.12	1.75	3.8e-06
k__Bacteria; p__Bacteroidetes; c__Bacteroidia; o__Bacteroidales; f__Bacteroidaceae; g__Bacteroides; s__	21	rs11701867	A	C	0.174	7.43	1.61	3.88e-06
k__Bacteria; p__Firmicutes; c__Clostridia; o__Clostridiales; f__Lachnospiraceae; g__; s__	3	rs1523451	T	C	0.11	0.649	0.14	3.88e-06
k__Bacteria.p__Actinobacteria.c__Actinobacteria	2	rs1446585	G	A	0.265	-1.05	0.228	3.96e-06
k__Bacteria; p__Firmicutes; c__Clostridia; o__Clostridiales; f__Ruminococcaceae; g__; s__	7	rs7804316	A	G	0.325	13.4	2.89	4.02e-06
k__Bacteria.p__Proteobacteria.c__Gammaproteobacteria.o__Pasteurellales.f__Pasteurellaceae.g__Haemophilus	3	rs938421	G	A	0.126	-0.111	0.024	4.02e-06
k__Bacteria; p__Firmicutes; c__Clostridia; o__Clostridiales; f__Lachnospiraceae; g__; s__	5	rs1684851	C	A	0.279	-2.62	0.568	4.12e-06
k__Bacteria.p__Firmicutes.c__Clostridia.o__Clostridiales.f__Clostridiaceae.g__	5	rs10055309	C	T	0.059	0.209	0.0453	4.26e-06
k__Bacteria.p__Actinobacteria.c__Actinobacteria.o__Bifidobacteriales	2	rs1446585	G	A	0.265	-0.982	0.213	4.29e-06
k__Bacteria; p__Bacteroidetes; c__Bacteroidia; o__Bacteroidales; f__Bacteroidaceae; g__Bacteroides	11	rs7644	T	C	0.362	-2.08	0.451	4.4e-06
k__Bacteria; p__Firmicutes; c__Clostridia; o__Clostridiales; f__Lachnospiraceae; g__Coprococcus; s__	18	rs12606140	T	C	0.169	0.275	0.0598	4.43e-06
k__Bacteria; p__Firmicutes; c__Clostridia; o__Clostridiales; f__; g__; s__	14	rs2293702	T	C	0.477	0.879	0.191	4.45e-06
k__Bacteria; p__Firmicutes; c__Clostridia; o__Clostridiales; f__Ruminococcaceae; g__; s__	11	rs16907036	T	G	0.056	1.13	0.245	4.68e-06
k__Bacteria; p__Firmicutes; c__Clostridia; o__Clostridiales; f__Lachnospiraceae; g__; s__	11	rs12577205	C	A	0.077	1.52	0.332	4.81e-06
k__Bacteria; p__Firmicutes; c__Clostridia; o__Clostridiales; f__; g__; s__	22	rs5754822	C	A	0.317	13.7	2.99	4.89e-06
k__Bacteria; p__Firmicutes; c__Clostridia; o__Clostridiales; f__Ruminococcaceae; g__; s__	18	rs495078	T	C	0.387	-1.43	0.312	4.91e-06
k__Bacteria; p__Firmicutes; c__Clostridia; o__Clostridiales; f__Ruminococcaceae	6	rs9397756	T	C	0.307	-0.177	0.0388	5.1e-06
k__Bacteria; p__Bacteroidetes; c__Bacteroidia; o__Bacteroidales; f__Bacteroidaceae; g__Bacteroides; s__	2	rs2704557	G	T	0.483	2.07	0.452	5.21e-06
k__Bacteria; p__Firmicutes; c__Clostridia; o__Clostridiales; f__Ruminococcaceae; g__; s__	13	rs9599240	G	T	0.1	0.25	0.0547	5.25e-06
k__Bacteria; p__Firmicutes; c__Clostridia; o__Clostridiales; f__; g__; s__	22	rs5997791	A	C	0.23	4.2	0.92	5.29e-06
k__Bacteria.p__Firmicutes.c__Bacilli	1	rs4342835	A	C	0.32	1.04	0.228	5.39e-06
k__Bacteria; p__Proteobacteria; c__Gammaproteobacteria; o__Enterobacteriales; f__Enterobacteriaceae; g__; s__	6	rs7749517	T	C	0.134	1.04	0.228	5.39e-06
k__Bacteria.p__Proteobacteria.c__Gammaproteobacteria.o__Pasteurellales.f__Pasteurellaceae.g__Haemophilus	22	rs6007059	G	A	0.146	-5.98	1.31	5.62e-06
k__Bacteria.p__Actinobacteria.c__Coriobacteriia.o__Coriobacteriales.f__Coriobacteriaceae.g__Eggerthella	8	rs3758054	G	A	0.296	-0.372	0.0817	5.72e-06
k__Bacteria.p__Actinobacteria.c__Coriobacteriia.o__Coriobacteriales.f__Coriobacteriaceae.g__Eggerthella	1	rs1376236	C	A	0.085	1.1	0.242	5.85e-06
k__Bacteria; p__Firmicutes; c__Clostridia; o__Clostridiales; f__Lachnospiraceae	9	rs11792081	A	C	0.393	-4.47	0.987	6.06e-06
k__Bacteria; p__Firmicutes; c__Clostridia; o__Clostridiales; f__Lachnospiraceae; g__Coprococcus; s__	14	rs2293702	T	C	0.477	1.05	0.232	6.09e-06
k__Bacteria; p__Firmicutes; c__Clostridia; o__Clostridiales; f__Ruminococcaceae; g__; s__	15	rs730589	T	G	0.337	1.05	0.232	6.09e-06
k__Bacteria.p__Actinobacteria.c__Actinobacteria.o__Bifidobacteriales.f__Bifidobacteriaceae	2	rs1446585	G	A	0.265	-0.999	0.22	6.11e-06
k__Bacteria.p__Tenericutes.c__Mollicutes.o__RF39	13	rs4883972	G	C	0.438	-0.926	0.204	6.14e-06
k__Bacteria.p__Tenericutes.c__Mollicutes.o__RF39.f__	13	rs4883972	G	C	0.438	-0.926	0.204	6.14e-06
k__Bacteria; p__Firmicutes; c__Clostridia; o__Clostridiales; f__Ruminococcaceae; g__Faecalibacterium; s__prausnitzii	15	rs12915891	T	G	0.225	-0.77	0.17	6.26e-06
k__Bacteria; p__Firmicutes; c__Clostridia; o__Clostridiales; f__Ruminococcaceae; g__; s__	11	rs502656	T	G	0.177	0.27	0.0595	6.28e-06
k__Bacteria; p__Firmicutes; c__Clostridia; o__Clostridiales; f__; g__; s__	9	rs2170226	T	C	0.175	0.181	0.04	6.32e-06
k__Bacteria; p__Firmicutes; c__Clostridia; o__Clostridiales; f__Ruminococcaceae; g__; s__	17	rs12951596	A	G	0.134	-1.31	0.291	6.63e-06
k__Bacteria.p__Actinobacteria.c__Coriobacteriia.o__Coriobacteriales.f__Coriobacteriaceae.g__Eggerthella	16	rs17299191	T	C	0.241	2.05	0.454	6.64e-06
k__Bacteria; p__Firmicutes; c__Clostridia; o__Clostridiales; f__Lachnospiraceae; g__; s__	15	rs1874835	T	G	0.116	0.0307	0.0068	6.67e-06
k__Bacteria; p__Firmicutes; c__Clostridia; o__Clostridiales; f__Ruminococcaceae; g__; s__	6	rs4548008	G	T	0.208	5.84	1.3	6.96e-06
k__Bacteria; p__Firmicutes; c__Clostridia; o__Clostridiales; f__Ruminococcaceae; g__; s__	19	rs17242235	A	G	0.149	-0.177	0.0394	7.04e-06
k__Bacteria; p__Firmicutes; c__Clostridia; o__Clostridiales; f__Lachnospiraceae; g__; s__	9	rs10811270	T	C	0.364	-2.98	0.661	7.05e-06
k__Bacteria; p__Firmicutes; c__Clostridia; o__Clostridiales; f__Lachnospiraceae; g__Blautia; s__	14	rs17585587	G	C	0.164	-15.5	3.44	7.09e-06
k__Bacteria; p__Bacteroidetes; c__Bacteroidia; o__Bacteroidales; f__Bacteroidaceae; g__Bacteroides	1	rs737301	A	G	0.35	0.611	0.136	7.41e-06
k__Bacteria; p__Firmicutes; c__Clostridia; o__Clostridiales; f__Lachnospiraceae	14	rs1760889	T	G	0.124	-0.392	0.0874	7.57e-06
k__Bacteria; p__Firmicutes; c__Clostridia; o__Clostridiales; f__; g__; s__	11	rs2248020	A	C	0.218	0.323	0.0721	8.04e-06
k__Bacteria; p__Bacteroidetes; c__Bacteroidia; o__Bacteroidales; f__Bacteroidaceae; g__Bacteroides; s__	15	rs4777927	T	C	0.336	-0.228	0.051	8.2e-06
k__Bacteria.p__Proteobacteria.c__Gammaproteobacteria.o__Pasteurellales.f__Pasteurellaceae.g__Haemophilus	11	rs10898950	A	G	0.224	-0.777	0.174	8.34e-06
k__Bacteria; p__Firmicutes; c__Clostridia; o__Clostridiales; f__Ruminococcaceae; g__; s__	2	rs17369648	T	C	0.216	-1.04	0.232	8.45e-06
k__Bacteria; p__Bacteroidetes; c__Bacteroidia; o__Bacteroidales; f__Bacteroidaceae; g__Bacteroides; s__	7	rs6466898	T	C	0.31	-13.5	3.03	8.59e-06
k__Bacteria.p__Firmicutes.c__Clostridia.o__Clostridiales.f__Lachnospiraceae.g__Roseburia	1	rs12128018	C	T	0.132	-0.397	0.0891	8.64e-06
k__Bacteria; p__Firmicutes; c__Clostridia; o__Clostridiales; f__Ruminococcaceae; g__; s__	10	rs10786820	C	T	0.276	-4.89	1.1	8.87e-06
k__Bacteria; p__Firmicutes; c__Clostridia; o__Clostridiales; f__Lachnospiraceae; g__; s__	6	rs9373001	T	C	0.216	0.257	0.0579	9.77e-06
k__Bacteria; p__Firmicutes; c__Clostridia; o__Clostridiales; f__Lachnospiraceae; g__Blautia; s__	11	rs6591450	G	C	0.321	13.6	3.08	1.03e-05
k__Bacteria; p__Firmicutes; c__Clostridia; o__Clostridiales; f__Ruminococcaceae; g__; s__	7	rs10242192	A	T	0.07	1.06	0.24	1.06e-05
k__Bacteria; p__Firmicutes; c__Clostridia; o__Clostridiales; f__Lachnospiraceae	18	rs12455458	G	A	0.19	-11.9	2.69	1.06e-05
k__Bacteria; p__Firmicutes; c__Clostridia; o__Clostridiales; f__Ruminococcaceae; g__Faecalibacterium; s__prausnitzii	20	rs1320561	G	A	0.426	-1.83	0.414	1.06e-05
k__Bacteria; p__Firmicutes; c__Clostridia; o__Clostridiales; f__; g__; s__	9	rs586749	A	G	0.343	-14.1	3.21	1.11e-05
k__Bacteria.p__Firmicutes.c__Clostridia.o__Clostridiales.f__Ruminococcaceae	2	rs4663855	G	T	0.185	0.368	0.0836	1.13e-05
k__Bacteria; p__Bacteroidetes; c__Bacteroidia; o__Bacteroidales; f__Bacteroidaceae; g__Bacteroides; s__	6	rs2198863	A	T	0.177	12.2	2.77	1.16e-05
k__Bacteria; p__Firmicutes; c__Clostridia; o__Clostridiales; f__Lachnospiraceae	13	rs9567705	T	C	0.08	-3.49	0.794	1.16e-05
k__Bacteria; p__Firmicutes; c__Clostridia; o__Clostridiales; f__Lachnospiraceae; g__; s__	7	rs10252758	A	G	0.493	11.7	2.66	1.2e-05
k__Bacteria; p__Bacteroidetes; c__Bacteroidia; o__Bacteroidales; f__Bacteroidaceae; g__Bacteroides; s__	11	rs2282644	C	T	0.267	-0.376	0.0859	1.25e-05
k__Bacteria.p__Firmicutes.c__Clostridia.o__Clostridiales.f__Lachnospiraceae.g__Roseburia	21	rs2832648	A	G	0.125	-0.0347	0.00793	1.29e-05
k__Bacteria.p__Proteobacteria.c__Gammaproteobacteria.o__Pasteurellales	11	rs10898950	A	G	0.224	0.365	0.0837	1.33e-05
k__Bacteria; p__Firmicutes; c__Clostridia; o__Clostridiales; f__Lachnospiraceae; g__Blautia; s__	2	rs4673912	T	G	0.389	-0.39	0.0896	1.38e-05
k__Bacteria.p__Firmicutes.c__Clostridia.o__Clostridiales.f__Clostridiaceae	17	rs228307	C	A	0.079	0.351	0.0808	1.46e-05
k__Bacteria; p__Verrucomicrobia; c__Verrucomicrobiae; o__Verrucomicrobiales; f__Verrucomicrobiaceae; g__Akkermansia; s__muciniphila	6	rs10081087	A	G	0.26	14.6	3.37	1.49e-05
k__Bacteria; p__Firmicutes; c__Clostridia; o__Clostridiales; f__; g__; s__	7	rs4717021	T	C	0.358	6.49	1.5	1.49e-05
k__Bacteria; p__Firmicutes; c__Clostridia; o__Clostridiales; f__Ruminococcaceae	10	rs12359026	T	G	0.365	-4.18	0.963	1.5e-05
k__Bacteria; p__Firmicutes; c__Clostridia; o__Clostridiales; f__Lachnospiraceae; g__; s__	4	rs10517198	A	G	0.126	-0.312	0.0718	1.51e-05
k__Bacteria.p__Proteobacteria.c__Gammaproteobacteria.o__Pasteurellales.f__Pasteurellaceae	8	rs1443930	T	G	0.365	11.8	2.75	1.68e-05
k__Bacteria; p__Firmicutes; c__Clostridia; o__Clostridiales; f__Lachnospiraceae	2	rs11126024	A	G	0.19	12.1	2.82	1.78e-05
k__Bacteria.p__Firmicutes.c__Clostridia.o__Clostridiales.f__Lachnospiraceae.g__Roseburia	18	rs7231241	A	G	0.075	-0.198	0.0464	2.01e-05
k__Bacteria; p__Bacteroidetes; c__Bacteroidia; o__Bacteroidales; f__Bacteroidaceae; g__Bacteroides; s__	12	rs1918707	T	C	0.447	16.2	3.82	2.21e-05
k__Bacteria; p__Bacteroidetes; c__Bacteroidia; o__Bacteroidales; f__Bacteroidaceae; g__Bacteroides; s__	15	rs4777927	T	C	0.336	-0.308	0.0728	2.48e-05
k__Bacteria; p__Firmicutes; c__Clostridia; o__Clostridiales; f__Lachnospiraceae; g__Coprococcus; s__	2	rs786402	C	T	0.068	-0.209	0.0504	3.46e-05
k__Bacteria; p__Firmicutes; c__Clostridia; o__Clostridiales; f__Lachnospiraceae	10	rs12245886	G	T	0.312	0.264	0.0642	4.09e-05
k__Bacteria; p__Firmicutes; c__Clostridia; o__Clostridiales; f__Ruminococcaceae; g__; s__	15	rs16977800	A	G	0.103	0.208	0.0506	4.23e-05
k__Bacteria; p__Firmicutes; c__Clostridia; o__Clostridiales; f__Ruminococcaceae; g__; s__	15	rs16968570	G	C	0.077	0.232	0.0567	4.47e-05
k__Bacteria.p__Tenericutes.c__RF3	12	rs12311520	A	C	0.173	0.219	0.0539	4.91e-05
k__Bacteria; p__Firmicutes; c__Clostridia; o__Clostridiales; f__Lachnospiraceae; g__; s__	7	rs12704545	A	C	0.476	0.281	0.0696	5.42e-05
k__Bacteria; p__Bacteroidetes; c__Bacteroidia; o__Bacteroidales; f__Bacteroidaceae; g__Bacteroides	4	rs6536782	G	A	0.208	0.272	0.0679	6.22e-05
k__Bacteria; p__Verrucomicrobia; c__Verrucomicrobiae; o__Verrucomicrobiales; f__Verrucomicrobiaceae; g__Akkermansia; s__muciniphila	18	rs692899	C	T	0.385	0.188	0.0469	6.28e-05
k__Bacteria; p__Firmicutes; c__Clostridia; o__Clostridiales; f__[Mogibacteriaceae]; g__; s__	7	rs10276618	A	C	0.078	-0.31	0.0776	6.74e-05
k__Bacteria; p__Firmicutes; c__Clostridia; o__Clostridiales; f__Ruminococcaceae; g__; s__	17	rs9889895	A	G	0.119	0.219	0.0549	6.92e-05
k__Bacteria.p__Proteobacteria.c__Gammaproteobacteria.o__Pasteurellales.f__Pasteurellaceae	8	rs3808393	T	C	0.23	-0.191	0.048	6.96e-05
k__Bacteria; p__Firmicutes; c__Clostridia; o__Clostridiales; f__Lachnospiraceae; g__; s__	2	rs11125721	A	G	0.39	0.231	0.0582	7.33e-05
Legend
Column	Description
Taxa	The bacterial taxonomy
Chr	Chromosome of SNP
SNP	SNP rsID
A1	Effect allele
A0	Other allele
EAF	Effect allele frequency
Beta	Estimate coefficient
SE	Standard error of coefficient estimate
P-value	P-value from GWAS summary data of the gut microbiome

## Sheet: STable2
Supplemental Table 2. GWAS summary data of each bacterial feature from the TwinsUK registry after clumping at P-value<1.0×10-5.
Feature	Taxa	Chr	SNP	A1	A0	EAF	Beta	SE	P-value
Family	Bacteroidaceae	11	rs10501839	C	T	0.338	1.89	0.385	9.96e-07
Family	Bacteroidaceae	13	rs10507725	A	C	0.089	43.2	7.88	4.71e-08
Family	Bacteroidaceae	1	rs10801316	A	G	0.214	-4.65	0.921	4.73e-07
Family	Bacteroidaceae	2	rs10928081	T	C	0.135	5.57	1.11	5.12e-07
Family	Bacteroidaceae	21	rs11701867	A	C	0.174	0.585	0.112	1.84e-07
Family	Bacteroidaceae	17	rs11868220	G	A	0.365	-2.85	0.61	3.16e-06
Family	Bacteroidaceae	17	rs12936861	T	G	0.346	-37.5	7.36	3.87e-07
Family	Bacteroidaceae	3	rs13067391	T	C	0.088	-3.64	0.685	1.21e-07
Family	Bacteroidaceae	3	rs1489848	A	C	0.314	-38.4	7.64	5.39e-07
Family	Bacteroidaceae	11	rs151216	T	C	0.086	-3.47	0.71	1.08e-06
Family	Bacteroidaceae	5	rs159373	G	T	0.057	8.35	1.59	1.67e-07
Family	Bacteroidaceae	15	rs16948999	C	T	0.202	4.2	0.92	5.29e-06
Family	Bacteroidaceae	4	rs17506987	G	T	0.151	-4	0.795	5.26e-07
Family	Bacteroidaceae	12	rs1918707	T	C	0.447	34.4	6.95	8.29e-07
Family	Bacteroidaceae	4	rs1948223	C	T	0.325	-2.83	0.526	8.26e-08
Family	Bacteroidaceae	11	rs2282644	C	T	0.267	3.38	0.644	1.66e-07
Family	Bacteroidaceae	2	rs2704557	G	T	0.483	-0.603	0.118	3.63e-07
Family	Bacteroidaceae	4	rs2866194	G	A	0.288	-0.38	0.0692	4.45e-08
Family	Bacteroidaceae	5	rs295569	T	C	0.343	-0.397	0.0891	8.64e-06
Family	Bacteroidaceae	10	rs2997983	C	T	0.116	6.04	1.22	7.66e-07
Family	Bacteroidaceae	3	rs360402	G	A	0.321	0.418	0.0868	1.54e-06
Family	Bacteroidaceae	6	rs380915	T	C	0.219	2.1	0.428	1.04e-06
Family	Bacteroidaceae	12	rs3950612	G	A	0.114	-0.331	0.0651	4.02e-07
Family	Bacteroidaceae	13	rs4360824	C	T	0.395	3.66	0.759	1.53e-06
Family	Bacteroidaceae	18	rs470497	C	T	0.405	0.57	0.122	3.01e-06
Family	Bacteroidaceae	10	rs4747490	T	G	0.497	-0.372	0.0817	5.72e-06
Family	Bacteroidaceae	15	rs4777927	T	C	0.336	0.236	0.0417	1.67e-08
Family	Bacteroidaceae	14	rs4901725	C	T	0.355	-0.316	0.0564	2.43e-08
Family	Bacteroidaceae	9	rs508259	C	T	0.095	-1.27	0.228	3.24e-08
Family	Bacteroidaceae	7	rs6466898	T	C	0.31	-0.413	0.0889	3.65e-06
Family	Bacteroidaceae	12	rs7296338	G	A	0.064	-16	3.1	2.85e-07
Family	Bacteroidaceae	1	rs737301	A	G	0.35	-3.75	0.781	1.63e-06
Family	Bacteroidaceae	3	rs7634041	C	T	0.208	-3.42	0.708	1.44e-06
Family	Bacteroidaceae	11	rs7644	T	C	0.362	-3.68	0.782	2.62e-06
Family	Bacteroidaceae	1	rs7886938	A	G	0.168	0.385	0.0767	5.45e-07
Family	Bacteroidaceae	10	rs984668	A	G	0.368	8.43	1.62	1.98e-07
Family	Barnesiellaceae	19	rs4897946	A	G	0.226	19	3.62	1.67e-07
Family	Bifidobacteriaceae	11	rs1367534	T	C	0.065	0.272	0.0543	5.87e-07
Family	Bifidobacteriaceae	2	rs1446585	G	A	0.265	0.168	0.0305	3.75e-08
Family	Clostridiaceae	5	rs10055309	C	T	0.059	0.353	0.0617	1.2e-08
Family	Clostridiaceae	3	rs11710273	A	G	0.063	-0.222	0.0443	6.25e-07
Family	Clostridiaceae	12	rs1234013	C	A	0.08	-0.177	0.0388	5.1e-06
Family	Clostridiaceae	3	rs1405597	G	T	0.446	0.105	0.0217	1.32e-06
Family	Clostridiaceae	17	rs228307	C	A	0.079	-0.177	0.0394	7.04e-06
Family	Clostridiaceae	7	rs6461075	A	G	0.288	-0.111	0.024	4.02e-06
Family	Coriobacteriaceae	12	rs10879524	G	A	0.464	7.43	1.61	3.88e-06
Family	Coriobacteriaceae	1	rs1376236	C	A	0.085	16.3	2.87	1.37e-08
Family	Coriobacteriaceae	16	rs1420227	C	T	0.253	12.2	2.38	3.12e-07
Family	Coriobacteriaceae	8	rs3758054	G	A	0.296	-11	2.31	2.07e-06
Family	Enterobacteriaceae	6	rs7749517	T	C	0.134	12.5	2.33	8.01e-08
Family	Erysipelotrichaceae	4	rs3117600	G	A	0.266	-0.108	0.0222	1.11e-06
Family	Erysipelotrichaceae	13	rs9552886	C	T	0.151	-0.138	0.0276	5.98e-07
Family	Lachnospiraceae	10	rs10160195	A	G	0.49	0.226	0.0485	3.44e-06
Family	Lachnospiraceae	7	rs10226151	A	G	0.48	-1.14	0.235	1.39e-06
Family	Lachnospiraceae	7	rs10229688	G	A	0.064	-3.15	0.577	5.25e-08
Family	Lachnospiraceae	7	rs10233359	A	G	0.075	-0.211	0.0359	4.94e-09
Family	Lachnospiraceae	7	rs10252758	A	G	0.493	1.59	0.326	1.2e-06
Family	Lachnospiraceae	9	rs10811270	T	C	0.364	-0.946	0.199	2.11e-06
Family	Lachnospiraceae	12	rs10847601	G	T	0.232	-2.36	0.444	1.24e-07
Family	Lachnospiraceae	18	rs11082729	T	C	0.153	-1.25	0.27	3.66e-06
Family	Lachnospiraceae	2	rs11125721	A	G	0.39	-0.402	0.079	3.83e-07
Family	Lachnospiraceae	2	rs11126024	A	G	0.19	0.275	0.0598	4.43e-06
Family	Lachnospiraceae	19	rs11880147	G	A	0.197	5.21	0.933	2.59e-08
Family	Lachnospiraceae	1	rs12128018	C	T	0.132	0.153	0.0323	2.29e-06
Family	Lachnospiraceae	11	rs1231637	G	T	0.423	0.257	0.0579	9.77e-06
Family	Lachnospiraceae	9	rs12552904	A	G	0.424	0.879	0.191	4.45e-06
Family	Lachnospiraceae	11	rs12577205	C	A	0.077	-0.534	0.106	5.23e-07
Family	Lachnospiraceae	18	rs12607607	T	C	0.169	-0.63	0.114	3.69e-08
Family	Lachnospiraceae	7	rs12704545	A	C	0.476	0.924	0.189	1.11e-06
Family	Lachnospiraceae	7	rs13223655	G	A	0.248	0.25	0.0547	5.25e-06
Family	Lachnospiraceae	12	rs1514537	A	G	0.255	-0.427	0.0883	1.41e-06
Family	Lachnospiraceae	3	rs1523451	T	C	0.11	0.592	0.113	1.9e-07
Family	Lachnospiraceae	5	rs17145135	A	G	0.056	-0.77	0.17	6.26e-06
Family	Lachnospiraceae	7	rs17862118	C	T	0.139	-3	0.578	2.4e-07
Family	Lachnospiraceae	15	rs1874835	T	G	0.116	-0.6	0.129	3.48e-06
Family	Lachnospiraceae	6	rs1889879	C	A	0.37	0.403	0.084	1.69e-06
Family	Lachnospiraceae	18	rs1922100	T	C	0.201	1.16	0.237	1.07e-06
Family	Lachnospiraceae	11	rs1945216	A	G	0.068	0.462	0.0945	1.1e-06
Family	Lachnospiraceae	13	rs1986785	C	A	0.496	-2.27	0.428	1.3e-07
Family	Lachnospiraceae	14	rs2293702	T	C	0.477	0.078	0.0137	1.41e-08
Family	Lachnospiraceae	10	rs2475321	T	G	0.493	-0.204	0.0381	9.2e-08
Family	Lachnospiraceae	21	rs2832648	A	G	0.125	0.158	0.0335	2.63e-06
Family	Lachnospiraceae	5	rs3733890	A	G	0.301	-0.228	0.051	8.2e-06
Family	Lachnospiraceae	4	rs3892490	A	G	0.21	0.483	0.101	1.92e-06
Family	Lachnospiraceae	20	rs404775	G	A	0.484	0.383	0.082	3.12e-06
Family	Lachnospiraceae	1	rs4565719	C	T	0.377	-1.59	0.34	3.22e-06
Family	Lachnospiraceae	2	rs4673912	T	G	0.389	1.23	0.249	8.34e-07
Family	Lachnospiraceae	2	rs4848184	C	T	0.213	-0.273	0.058	2.54e-06
Family	Lachnospiraceae	11	rs498018	T	G	0.39	3.38	0.614	3.92e-08
Family	Lachnospiraceae	1	rs6656158	T	C	0.124	0.309	0.0579	1.02e-07
Family	Lachnospiraceae	1	rs6674509	A	G	0.122	-0.334	0.0715	3.14e-06
Family	Lachnospiraceae	3	rs6772506	T	C	0.058	-0.777	0.174	8.34e-06
Family	Lachnospiraceae	6	rs6914260	A	G	0.178	-0.534	0.101	1.43e-07
Family	Lachnospiraceae	6	rs6929224	C	T	0.146	0.252	0.0497	4.28e-07
Family	Lachnospiraceae	16	rs722075	A	G	0.181	0.317	0.0655	1.45e-06
Family	Lachnospiraceae	18	rs7231241	A	G	0.075	0.181	0.04	6.32e-06
Family	Lachnospiraceae	2	rs7604350	A	G	0.184	0.323	0.0721	8.04e-06
Family	Lachnospiraceae	2	rs786402	C	T	0.068	-0.486	0.101	1.44e-06
Family	Lachnospiraceae	12	rs7979513	A	C	0.176	3.71	0.686	7.03e-08
Family	Lachnospiraceae	6	rs9373001	T	C	0.216	2.09	0.409	3.54e-07
Family	Lachnospiraceae	6	rs9397979	G	A	0.243	-0.121	0.0255	2.42e-06
Family	Lachnospiraceae	13	rs9567705	T	C	0.08	-0.392	0.0874	7.57e-06
Family	Lachnospiraceae	4	rs987694	A	G	0.419	-2.67	0.506	1.49e-07
Family	Mogibacteriaceae	7	rs10276618	A	C	0.078	-1.18	0.243	1.26e-06
Family	Mogibacteriaceae	1	rs10915971	T	C	0.334	0.649	0.14	3.88e-06
Family	Mogibacteriaceae	15	rs12900413	G	A	0.28	0.665	0.142	3.14e-06
Family	Mogibacteriaceae	3	rs13100072	C	A	0.293	0.707	0.149	2.19e-06
Family	Mogibacteriaceae	13	rs9548456	T	G	0.211	-0.741	0.156	2.28e-06
Family	Pasteurellaceae	11	rs10898950	A	G	0.224	1.1	0.242	5.85e-06
Family	Pasteurellaceae	8	rs3808393	T	C	0.23	1.1	0.237	3.56e-06
Family	Pasteurellaceae	22	rs6007059	G	A	0.146	-1.31	0.291	6.63e-06
Family	Pasteurellaceae	3	rs938421	G	A	0.126	-1.5	0.323	3.33e-06
Family	Rikenellaceae	5	rs3909540	T	G	0.098	-1.13	0.209	6.96e-08
Family	Ruminococcaceae	10	rs10786820	C	T	0.276	0.749	0.157	1.89e-06
Family	Ruminococcaceae	11	rs11018543	T	C	0.071	-0.428	0.0851	5.28e-07
Family	Ruminococcaceae	14	rs1128880	G	T	0.486	-2.67	0.523	3.69e-07
Family	Ruminococcaceae	10	rs1148245	T	C	0.351	0.0261	0.00557	2.98e-06
Family	Ruminococcaceae	12	rs11831423	A	C	0.126	0.396	0.0706	2.33e-08
Family	Ruminococcaceae	14	rs11845652	G	A	0.369	-2.11	0.392	7.79e-08
Family	Ruminococcaceae	6	rs11969591	C	T	0.062	-2.06	0.405	4.17e-07
Family	Ruminococcaceae	6	rs1204250	A	G	0.396	0.0259	0.0053	1.1e-06
Family	Ruminococcaceae	2	rs1221172	C	T	0.48	-0.313	0.0635	8.94e-07
Family	Ruminococcaceae	10	rs12359026	T	G	0.365	2.07	0.452	5.21e-06
Family	Ruminococcaceae	3	rs12489943	G	A	0.228	2.75	0.508	6.47e-08
Family	Ruminococcaceae	10	rs12776647	C	T	0.492	0.0897	0.0168	9.58e-08
Family	Ruminococcaceae	15	rs12915891	T	G	0.225	0.643	0.131	1.05e-06
Family	Ruminococcaceae	17	rs12951596	A	G	0.134	1.52	0.332	4.81e-06
Family	Ruminococcaceae	20	rs1320561	G	A	0.426	-0.55	0.112	9.08e-07
Family	Ruminococcaceae	4	rs1346183	C	T	0.105	-0.0983	0.0177	3.21e-08
Family	Ruminococcaceae	8	rs1479056	A	G	0.409	-1.04	0.232	8.45e-06
Family	Ruminococcaceae	7	rs1636874	T	C	0.31	1.64	0.334	1.06e-06
Family	Ruminococcaceae	11	rs16907036	T	G	0.056	-0.515	0.0956	7.96e-08
Family	Ruminococcaceae	15	rs16977800	A	G	0.103	5.31	1.04	3.26e-07
Family	Ruminococcaceae	18	rs17079032	C	T	0.156	-0.213	0.0391	6.21e-08
Family	Ruminococcaceae	19	rs17242235	A	G	0.149	1.47	0.309	2.02e-06
Family	Ruminococcaceae	2	rs17369648	T	C	0.216	-0.855	0.171	6.2e-07
Family	Ruminococcaceae	7	rs206196	T	C	0.42	-0.0463	0.00864	9.1e-08
Family	Ruminococcaceae	3	rs2136233	T	G	0.1	0.962	0.18	9.93e-08
Family	Ruminococcaceae	2	rs2278067	G	T	0.487	0.236	0.0443	1.16e-07
Family	Ruminococcaceae	11	rs2282637	A	G	0.061	-4.89	1.1	8.87e-06
Family	Ruminococcaceae	1	rs232905	G	A	0.104	4.49	0.875	3.07e-07
Family	Ruminococcaceae	10	rs2763309	C	T	0.242	0.0614	0.0127	1.37e-06
Family	Ruminococcaceae	19	rs350916	A	G	0.49	-2.73	0.566	1.46e-06
Family	Ruminococcaceae	5	rs3733890	A	G	0.301	-0.0462	0.00896	2.77e-07
Family	Ruminococcaceae	6	rs4548008	G	T	0.208	0.298	0.063	2.3e-06
Family	Ruminococcaceae	2	rs4663855	G	T	0.185	0.0307	0.0068	6.67e-06
Family	Ruminococcaceae	9	rs4877854	T	C	0.139	-0.976	0.2	1.16e-06
Family	Ruminococcaceae	18	rs495078	T	C	0.387	-2.9	0.545	1.1e-07
Family	Ruminococcaceae	11	rs502656	T	G	0.177	0.345	0.067	2.85e-07
Family	Ruminococcaceae	13	rs6561627	C	T	0.074	-2.43	0.497	1.08e-06
Family	Ruminococcaceae	1	rs687746	A	G	0.154	1.57	0.316	7.36e-07
Family	Ruminococcaceae	14	rs7156837	G	A	0.467	4.2	0.805	1.95e-07
Family	Ruminococcaceae	15	rs730589	T	G	0.337	-1.2	0.21	1.37e-08
Family	Ruminococcaceae	2	rs7566589	A	G	0.419	-0.299	0.0631	2.3e-06
Family	Ruminococcaceae	3	rs7646523	C	T	0.345	1.1	0.211	2.06e-07
Family	Ruminococcaceae	5	rs7732898	C	A	0.207	-0.842	0.158	1.09e-07
Family	Ruminococcaceae	6	rs7761311	T	C	0.384	-3.01	0.583	2.65e-07
Family	Ruminococcaceae	7	rs7804316	A	G	0.325	-2.62	0.568	4.12e-06
Family	Ruminococcaceae	2	rs898031	T	C	0.338	1.11	0.237	3.39e-06
Family	Ruminococcaceae	14	rs922408	G	A	0.289	-2.74	0.586	3.04e-06
Family	Ruminococcaceae	6	rs9397756	T	C	0.307	-2.37	0.464	3.54e-07
Family	Ruminococcaceae	13	rs9599240	G	T	0.1	-1.87	0.373	5.77e-07
Family	Ruminococcaceae	3	rs9790095	G	T	0.084	-0.214	0.0461	3.77e-06
Family	Ruminococcaceae	17	rs9889895	A	G	0.119	2.14	0.405	1.41e-07
Family	Streptococcaceae	10	rs2209683	C	T	0.228	5.26	1.02	2.48e-07
Family	Veillonellaceae	15	rs347941	A	C	0.231	4.76	0.917	2.31e-07
Family	Verrucomicrobiaceae	6	rs10081087	A	G	0.26	0.574	0.121	2.16e-06
Family	Verrucomicrobiaceae	18	rs692899	C	T	0.385	-0.552	0.105	1.83e-07
Genus	Akkermansia	6	rs10081087	A	G	0.26	0.574	0.121	2.16e-06
Genus	Akkermansia	18	rs692899	C	T	0.385	-0.552	0.105	1.83e-07
Genus	Anaerostipes	7	rs10233359	A	G	0.075	-0.211	0.0359	4.94e-09
Genus	Bacteroides	11	rs10501839	C	T	0.338	1.89	0.385	9.96e-07
Genus	Bacteroides	13	rs10507725	A	C	0.089	43.2	7.88	4.71e-08
Genus	Bacteroides	1	rs10801316	A	G	0.214	-4.65	0.921	4.73e-07
Genus	Bacteroides	2	rs10928081	T	C	0.135	5.57	1.11	5.12e-07
Genus	Bacteroides	21	rs11701867	A	C	0.174	0.585	0.112	1.84e-07
Genus	Bacteroides	17	rs11868220	G	A	0.365	-2.85	0.61	3.16e-06
Genus	Bacteroides	17	rs12936861	T	G	0.346	-37.5	7.36	3.87e-07
Genus	Bacteroides	3	rs13067391	T	C	0.088	-3.64	0.685	1.21e-07
Genus	Bacteroides	3	rs1489848	A	C	0.314	-38.4	7.64	5.39e-07
Genus	Bacteroides	11	rs151216	T	C	0.086	-3.47	0.71	1.08e-06
Genus	Bacteroides	5	rs159373	G	T	0.057	8.35	1.59	1.67e-07
Genus	Bacteroides	15	rs16948999	C	T	0.202	4.2	0.92	5.29e-06
Genus	Bacteroides	4	rs17506987	G	T	0.151	-4	0.795	5.26e-07
Genus	Bacteroides	12	rs1918707	T	C	0.447	34.4	6.95	8.29e-07
Genus	Bacteroides	4	rs1948223	C	T	0.325	-2.83	0.526	8.26e-08
Genus	Bacteroides	11	rs2282644	C	T	0.267	3.38	0.644	1.66e-07
Genus	Bacteroides	2	rs2704557	G	T	0.483	-0.603	0.118	3.63e-07
Genus	Bacteroides	4	rs2866194	G	A	0.288	-0.38	0.0692	4.45e-08
Genus	Bacteroides	5	rs295569	T	C	0.343	-0.397	0.0891	8.64e-06
Genus	Bacteroides	10	rs2997983	C	T	0.116	6.04	1.22	7.66e-07
Genus	Bacteroides	3	rs360402	G	A	0.321	0.418	0.0868	1.54e-06
Genus	Bacteroides	6	rs380915	T	C	0.219	2.1	0.428	1.04e-06
Genus	Bacteroides	12	rs3950612	G	A	0.114	-0.331	0.0651	4.02e-07
Genus	Bacteroides	13	rs4360824	C	T	0.395	3.66	0.759	1.53e-06
Genus	Bacteroides	18	rs470497	C	T	0.405	0.57	0.122	3.01e-06
Genus	Bacteroides	10	rs4747490	T	G	0.497	-0.372	0.0817	5.72e-06
Genus	Bacteroides	15	rs4777927	T	C	0.336	0.236	0.0417	1.67e-08
Genus	Bacteroides	14	rs4901725	C	T	0.355	-0.316	0.0564	2.43e-08
Genus	Bacteroides	9	rs508259	C	T	0.095	-1.27	0.228	3.24e-08
Genus	Bacteroides	7	rs6466898	T	C	0.31	-0.413	0.0889	3.65e-06
Genus	Bacteroides	12	rs7296338	G	A	0.064	-16	3.1	2.85e-07
Genus	Bacteroides	1	rs737301	A	G	0.35	-3.75	0.781	1.63e-06
Genus	Bacteroides	3	rs7634041	C	T	0.208	-3.42	0.708	1.44e-06
Genus	Bacteroides	11	rs7644	T	C	0.362	-3.68	0.782	2.62e-06
Genus	Bacteroides	1	rs7886938	A	G	0.168	0.385	0.0767	5.45e-07
Genus	Bacteroides	10	rs984668	A	G	0.368	8.43	1.62	1.98e-07
Genus	Bifidobacterium	11	rs1367534	T	C	0.065	0.27	0.054	5.94e-07
Genus	Bifidobacterium	2	rs1446585	G	A	0.265	0.167	0.0303	3.89e-08
Genus	Blautia	7	rs17862118	C	T	0.139	-3	0.578	2.4e-07
Genus	Blautia	13	rs1986785	C	A	0.496	-2.27	0.428	1.3e-07
Genus	Blautia	2	rs4673912	T	G	0.389	1.23	0.249	8.34e-07
Genus	Blautia	6	rs6929224	C	T	0.146	0.252	0.0497	4.28e-07
Genus	Coprococcus	18	rs12606140	T	C	0.169	-0.354	0.068	2.17e-07
Genus	Coprococcus	14	rs2293702	T	C	0.477	0.078	0.0137	1.41e-08
Genus	Coprococcus	10	rs2475321	T	G	0.493	-0.204	0.0381	9.2e-08
Genus	Coprococcus	1	rs6656158	T	C	0.124	0.309	0.0579	1.02e-07
Genus	Coprococcus	16	rs722075	A	G	0.181	0.317	0.0655	1.45e-06
Genus	Coprococcus	2	rs786402	C	T	0.068	-0.486	0.101	1.44e-06
Genus	Dorea	18	rs12607607	T	C	0.169	-0.63	0.114	3.69e-08
Genus	Eggerthella	12	rs10879524	G	A	0.464	7.43	1.61	3.88e-06
Genus	Eggerthella	1	rs1376236	C	A	0.085	16.3	2.87	1.37e-08
Genus	Eggerthella	16	rs1420227	C	T	0.253	12.2	2.38	3.12e-07
Genus	Eggerthella	8	rs3758054	G	A	0.296	-11	2.31	2.07e-06
Genus	Faecalibacterium	10	rs12776647	C	T	0.492	0.0897	0.0168	9.58e-08
Genus	Faecalibacterium	15	rs12915891	T	G	0.225	0.643	0.131	1.05e-06
Genus	Faecalibacterium	20	rs1320561	G	A	0.426	-0.55	0.112	9.08e-07
Genus	Faecalibacterium	4	rs1346183	C	T	0.105	-0.0983	0.0177	3.21e-08
Genus	Faecalibacterium	18	rs17079032	C	T	0.156	-0.213	0.0391	6.21e-08
Genus	Faecalibacterium	3	rs2136233	T	G	0.1	0.962	0.18	9.93e-08
Genus	Faecalibacterium	10	rs2763309	C	T	0.242	0.0614	0.0127	1.37e-06
Genus	Faecalibacterium	5	rs3733890	A	G	0.301	-0.0604	0.012	5.09e-07
Genus	Faecalibacterium	12	rs7486170	A	G	0.124	0.935	0.17	4.38e-08
Genus	Haemophilus	11	rs10898950	A	G	0.224	1.1	0.242	5.85e-06
Genus	Haemophilus	8	rs3808393	T	C	0.23	1.1	0.237	3.56e-06
Genus	Haemophilus	22	rs6007059	G	A	0.146	-1.31	0.291	6.63e-06
Genus	Haemophilus	3	rs938421	G	A	0.126	-1.5	0.323	3.33e-06
Genus	Holdemania	4	rs3117600	G	A	0.266	-0.108	0.0222	1.11e-06
Genus	Holdemania	13	rs9552886	C	T	0.151	-0.138	0.0276	5.98e-07
Genus	Roseburia	1	rs12128018	C	T	0.132	0.153	0.0323	2.29e-06
Genus	Roseburia	7	rs194522	T	C	0.147	-0.155	0.0304	4.18e-07
Genus	Roseburia	21	rs2832648	A	G	0.125	0.158	0.0335	2.63e-06
Genus	Roseburia	18	rs7231241	A	G	0.075	0.181	0.04	6.32e-06
Genus	Roseburia	6	rs9397979	G	A	0.243	-0.121	0.0255	2.42e-06
Genus	Ruminococcus	14	rs11845652	G	A	0.369	-2.11	0.392	7.79e-08
Genus	Ruminococcus	14	rs7156837	G	A	0.467	4.2	0.805	1.95e-07
Genus	Streptococcus	10	rs2209683	C	T	0.228	5.26	1.02	2.48e-07
Genus	Veillonella	15	rs347941	A	C	0.231	4.76	0.917	2.31e-07
Legend
Column	Description
Feature	Category of gut microbiome
Taxa	The bacterial taxonomy
Chr	Chromosome of SNP
SNP	SNP rsID
A1	Effect allele
A0	Other allele
EAF	Effect allele frequency
Beta	Estimate coefficient
SE	Standard error of coefficient estimate
P-value	P-value from GWAS summary data of the gut microbiome
